# Supplementary material for: Chromatin remodeling enzyme Brg1 is required for mouse lens fiber cell terminal differentiation and its denucleation
Source: Epigenetics Chromatin. 2010 Nov 30;3:21. doi: 10.1186/1756-8935-3-21 (PMC3003251; doi:10.1186/1756-8935-3-21)
Supplement: Additional file 10 — A list of 230 transcripts that were commonly deregulated in both dnBrg1 transgenic and Brg1 cKO lenses. Upregulated genes, red; downregulated genes, blue. [file 1756-8935-3-21-S10.XLSX]

## Sheet: 230 Overlap dnBrg1 cKOBrg1
Probe Set ID	Gene Symbol	Gene Title	Median FC in dnBrg1	Median FC Brg1 cKO	WT E15.5 R1	WT E15.5 R2	WT E15.5 R3	WT E15.5 R4	dnBrg1 R1	dnBrg1 R2	dnBrg1 R3	dnBrg1 R4	WT P1 R1	WT P1 R2	WT P1 R3	Brg1 cKO R1	Brg1 cKO R2	Brg1 cKO R3
1453086_at	6330408A02Rik	RIKEN cDNA 6330408A02 gene	1.73888	1.67809	1.01259	0.733206	1.11259	0.987565	1.62208	1.49624	2.00165	1.85569	0.866499	1.21236	1	2.22128	1.67809	1.16125
1430172_a_at	677156 /// Cyp4f16	predicted gene, 677156 /// cytochrome P450, family 4, subfamily f, polypeptide 16	2.17502	1.70705	1.18104	0.7628	0.846713	1.36185	2.10494	1.91144	2.24511	2.44228	1	0.973023	1.26997	1.70705	2.11636	1.51572
1451932_a_at	Adamtsl4	ADAMTS-like 4	2.49526	1.43641	1.03698	0.99715	1.00286	0.927264	2.8287	2.29793	2.05317	2.6926	1	0.422222	1.34235	1.01695	1.70141	1.43641
1416138_at	Anxa7	annexin A7	1.77915	1.63742	0.920709	1.02875	0.972053	1.39624	2.07983	1.82277	1.69651	1.73552	1.05616	0.84619	1	1.01651	2.06203	1.63742
1451038_at	Apln	apelin	1.49481	1.79127	0.947549	1.05535	1.35607	0.694693	1.43996	1.55233	1.54967	1.38012	0.821625	1	1.85213	1.79127	2.3528	1.62963
1416371_at	Apod	apolipoprotein D	1.80122	3.06837	1.10277	1.11038	0.906807	0.588857	1.50551	1.33122	2.09693	2.86065	1	0.573002	1.72451	2.32041	3.85768	3.06837
1416203_at	Aqp1	aquaporin 1	2.49217	1.77025	0.623443	0.973469	1.55309	1.02725	2.59521	2.52318	2.43309	2.46117	1	0.968759	1.83665	1.21221	4.2685	1.77025
1451372_a_at	Art1	ADP-ribosyltransferase 1	1.35159	2.61642	0.421133	1.02431	1.0838	0.976263	1.33042	1.21561	1.42589	1.37277	1	0.841993	2.01341	1.80543	7.12437	2.61642
1426334_a_at	Bcl2l11	BCL2-like 11 (apoptosis facilitator)	1.82405	1.11822	1.62271	1.00847	0.468887	0.991604	1.48071	2.01948	1.69192	1.95619	1.06244	1	0.777846	1.07084	2.44849	1.11822
1425532_a_at	Bin1	bridging integrator 1	1.58372	1.67447	0.810594	0.877896	1.14325	1.13909	1.63923	1.57044	1.43908	1.597	1	0.847506	1.14087	1.69829	1.57265	1.67447
1424921_at	Bst2	bone marrow stromal cell antigen 2	1.52348	2.05595	0.94226	1.07412	1.00877	0.991311	1.46528	1.58168	1.63005	1.43171	0.946611	1	1.85702	1.45708	10.8112	2.05595
1449858_at	Cd86	CD86 antigen	1.91648	3.83816	0.732341	1.07998	1.29532	0.925942	3.91279	1.40698	2.42598	1.28888	1	0.792862	1.31513	1.85871	7.31081	3.83816
1422758_at	Chst2	carbohydrate sulfotransferase 2	2.26409	1.98631	1.01183	0.986215	0.988304	1.27662	2.44874	2.209	2.31919	1.91923	1.37172	0.707516	1	1.98631	1.49304	2.04835
1416246_a_at	Coro1a	coronin, actin binding protein 1A	1.57911	1.63606	1.01616	0.791391	1.31694	0.984101	1.49147	1.27997	2.29503	1.66675	1.13222	0.895715	1	1.16262	1.63606	2.0247
1418322_at	Crem	cAMP responsive element modulator	1.59521	1.74582	1.28041	0.733473	1.26649	0.789584	1.4631	1.4919	2.4753	1.69852	0.978651	1	1.15806	1.60784	2.74103	1.74582
1417492_at	Ctsb	cathepsin B	1.80838	1.53431	0.967581	1.03351	1.53984	0.899275	1.77132	1.76546	2.70165	1.84545	0.89537	1	1.11083	1.5171	2.3389	1.53431
1451426_at	Dhx58	DEXH (Asp-Glu-X-His) box polypeptide 58	1.46209	1.92794	1.10011	0.909004	1.36162	0.691552	1.46376	1.46042	1.72534	1.37361	1	0.602553	1.16634	1.34012	4.12994	1.92794
1420512_at	Dkk2	dickkopf homolog 2 (Xenopus laevis)	1.68019	1.74188	1.24153	1.34694	0.516463	0.805459	0.93129	1.26817	2.16067	2.0922	1	0.854693	1.79505	1.62512	1.74188	1.84387
1425582_a_at	Emcn	endomucin	2.34954	2.6312	1.18137	0.950497	1.05208	0.789057	2.26406	2.34728	3.58869	2.35179	0.986416	1	1.56426	1.18392	2.75637	2.6312
1416414_at	Emilin1	elastin microfibril interfacer 1	1.65489	1.41087	1.05074	1.14399	0.875655	0.951706	1.41911	1.59361	1.71617	1.75376	1	0.683732	1.04624	1.41087	1.94721	1.40803
1417271_a_at	Eng	endoglin	1.66519	1.49481	0.99834	0.984169	1.04807	1.00166	1.35319	1.7234	1.79993	1.60698	1	0.811098	1.57515	1.49481	2.5712	1.40245
1419816_s_at	Errfi1	ERBB receptor feedback inhibitor 1	1.75348	2.00434	1.02744	0.811095	1.50536	0.973293	1.59888	1.8047	1.8686	1.70227	1	0.965942	1.68667	1.26098	2.00434	2.29668
1416023_at	Fabp3	fatty acid binding protein 3, muscle and heart	2.41167	1.68221	1.14283	0.690471	1.49186	0.875018	2.02119	2.16068	3.17451	2.66267	0.796855	1.26886	1	0.899085	2.46722	1.68221
1455587_at	Fam167b	family with sequence similarity 167, member B	1.75446	1.38551	1.54589	0.78018	1.12899	0.885746	1.73318	1.65523	2.3815	1.77575	0.734382	1	1.1628	0.963605	4.26931	1.38551
1424239_at	Fam65a	family with sequence similarity 65, member A	1.66417	1.66055	1.17004	1.45	0.854674	0.790962	1.62865	1.69969	1.96458	1.44806	1.33955	0.994484	1	1.88219	1.66055	1.51634
1455332_x_at	Fcgr2b	Fc receptor, IgG, low affinity IIb	3.30615	2.32932	1.05101	0.951466	1.45624	0.361623	3.66545	2.94686	4.028	2.35269	0.961936	1	1.16476	1.08917	2.60677	2.32932
1435477_s_at	Fcgr2b	Fc receptor, IgG, low affinity IIb	2.49714	3.08309	1.20392	0.83062	1.36819	0.239164	2.52213	2.47215	2.88522	1.98524	1	0.909918	1.32815	1.3192	3.29725	3.08309
1435476_a_at	Fcgr2b	Fc receptor, IgG, low affinity IIb	2.12051	2.12864	1.23514	0.986687	1.01349	0.615075	2.3856	1.92134	2.31967	1.58838	1.05912	0.928973	1	1.06343	3.98433	2.12864
1448620_at	Fcgr3	Fc receptor, IgG, low affinity III	1.48441	2.10047	0.950865	0.947143	1.15764	1.05167	1.50515	1.355	2.12293	1.46367	1	0.976752	1.86117	1.73675	4.34433	2.10047
1433963_a_at	Fermt3	fermitin family homolog 3 (Drosophila)	1.70443	1.79715	0.925422	1.08059	1.14724	0.749871	1.54283	2.48212	1.67681	1.73204	0.879494	1.32345	1	1.88838	1.70951	1.79715
1448231_at	Fkbp5	FK506 binding protein 5	1.22123	1.46811	1.03546	1.02308	0.475604	0.977445	1.52919	1.1648	1.10163	1.27765	1	0.871684	1.10826	1.36827	1.78168	1.46811
1418296_at	Fxyd5	FXYD domain-containing ion transport regulator 5	2.04114	3.08651	1.02051	0.647034	1.07491	0.979905	1.83581	2.04946	2.17865	2.03282	1	0.941505	1.74642	1.79326	5.54044	3.08651
1418533_s_at	Fzd2	frizzled homolog 2 (Drosophila)	1.74967	1.59822	0.830783	1.20368	1.23221	0.780035	1.77189	1.61504	1.72745	1.91232	1.02114	0.879715	1	1.43228	1.59822	1.85358
1451429_at	Gfod2	glucose-fructose oxidoreductase domain containing 2	1.55284	1.73507	0.908175	1.26464	0.935348	1.06912	1.54535	1.40843	1.71437	1.56033	1.99283	0.89829	1	2.32923	1.73507	1.61476
1430385_a_at	Glb1l	galactosidase, beta 1-like	1.55962	1.45274	0.993036	0.811575	1.33332	1.00701	1.29025	1.76244	1.44469	1.67455	1.21556	0.960847	1	2.29204	1.23802	1.45274
1422542_at	Gpr34	G protein-coupled receptor 34	1.47737	1.53578	0.915076	1.59409	1.09281	0.832949	1.47882	1.47592	2.30732	1.34757	1.48425	1	0.719332	1.53578	1.17754	2.03643
1423689_a_at	Gpsm1	G-protein signalling modulator 1 (AGS3-like, C. elegans)	3.36998	1.34132	0.90691	0.939264	1.44791	1.06466	3.38427	3.35569	3.55706	3.3235	1	1.15995	0.939889	2.58585	1.3067	1.34132
1423690_s_at	Gpsm1	G-protein signalling modulator 1 (AGS3-like, C. elegans)	2.04116	1.52929	0.922063	1.08452	1.20137	0.894561	2.19297	1.81595	2.46106	1.88935	1	1.00522	0.790956	2.26711	1.52929	1.06534
1428737_s_at	Gramd3	GRAM domain containing 3	1.68823	1.2112	0.797258	1.06771	1.03092	0.970005	1.74133	1.63513	1.60995	2.11148	0.69287	1.04658	1	1.09947	3.31891	1.2112
1424948_x_at	H2-D1 /// H2-K1 /// LOC100044874	histocompatibility 2, D region locus 1 /// histocompatibility 2, K1, K region /// similar to H-2K(d) antigen	1.76095	1.55666	0.766999	0.973922	1.06719	1.02678	1.65956	1.63431	1.86233	1.94527	0.875947	1	1.53371	1.24508	2.53064	1.55666
1425336_x_at	H2-K1	histocompatibility 2, K1, K region	1.61106	2.59794	0.76764	1.15963	1.15168	0.8683	1.6071	1.61502	1.97688	1.55309	1	0.988167	2.23303	1.3576	6.81508	2.59794
1418842_at	Hcls1	hematopoietic cell specific Lyn substrate 1	1.4246	4.34137	0.953144	1.14177	1.04916	0.768354	1.49349	1.32214	1.91798	1.35571	1	0.949219	1.34306	2.9944	10.1133	4.34137
1427691_a_at	Ifnar2	interferon (alpha and beta) receptor 2	1.50222	1.87964	0.614469	0.944846	1.05837	1.13581	1.42893	1.64644	1.57552	1.12571	1.05975	1	0.783434	1.87964	2.61957	1.19751
1423062_at	Igfbp3	insulin-like growth factor binding protein 3	2.42666	1.87102	0.928462	0.815746	1.07705	1.21812	2.25625	2.59708	3.54015	2.11551	1	0.962608	1.72504	1.41425	2.44338	1.87102
1449585_at	Il1rap	interleukin 1 receptor accessory protein	1.79763	1.34184	2.1634	0.672277	0.884723	1.1303	2.65936	2.01539	1.57063	1.57987	0.810895	1	1.11923	1.34184	3.2384	1.06696
1454109_a_at	Jmjd6	jumonji domain containing 6	5.23896	2.08495	1.24917	0.699198	1.69437	0.80053	5.51451	4.57471	5.70745	4.96342	1	1.56165	0.977489	2.23612	2.08495	1.54546
1418142_at	Kcnj8	potassium inwardly-rectifying channel, subfamily J, member 8	2.059	1.73212	1.18594	1.63223	0.686524	0.843213	1.6764	2.20853	2.19452	1.92347	0.764357	1	1.41166	1.13243	2.47542	1.73212
1428081_at	Klhl21	kelch-like 21 (Drosophila)	1.6088	1.45384	1.02036	0.726543	1.29627	0.980044	1.45175	1.442	1.76585	1.94556	1.83371	1	0.908185	1.44651	1.45384	3.40756
1417721_s_at	Laptm5	lysosomal-associated protein transmembrane 5	2.16163	1.68062	0.937944	0.804517	1.23271	1.06616	2.20586	1.83313	3.34973	2.11739	1	0.658777	1.34294	1.25783	1.68062	1.70318
1423547_at	Lyz2	lysozyme 2	1.60968	2.0276	0.749484	1.02161	0.978847	1.1885	1.14424	1.19223	2.88627	2.02714	1	0.902041	1.13045	1.47944	3.53189	2.0276
1421028_a_at	Mef2c	myocyte enhancer factor 2C	1.70285	1.89673	0.867589	0.899491	1.11174	1.26601	1.49323	1.31596	2.28194	1.91247	0.77961	1	1.64767	1.04447	1.89673	3.26428
1421045_at	Mrc2	mannose receptor, C type 2	1.52326	1.2494	1.10885	1.31383	0.901831	0.700186	1.53534	1.51117	1.98642	1.49572	1	0.783111	1.44199	1.20044	2.93767	1.2494
1419598_at	Ms4a6d	membrane-spanning 4-domains, subfamily A, member 6D	1.55426	6.78969	1.0723	0.951772	1.05067	0.69039	1.41731	1.30884	1.90719	1.69121	1	0.848569	1.1438	3.10906	7.45196	6.78969
1448561_at	Ncf2	neutrophil cytosolic factor 2	1.71666	2.9411	1.10561	0.898795	1.08874	0.918495	1.63826	1.72758	1.97408	1.70574	0.993715	1	1.10997	2.26695	9.17854	2.9411
1431843_a_at	Nfkbie	nuclear factor of kappa light polypeptide gene enhancer in B-cells inhibitor, epsilon	1.55788	2.09432	1.04985	0.952516	1.0621	0.914527	1.33734	1.30529	2.59495	1.77842	1.30273	1	0.870264	2.05412	3.71774	2.09432
1448728_a_at	Nfkbiz	nuclear factor of kappa light polypeptide gene enhancer in B-cells inhibitor, zeta	1.51908	2.50663	0.694664	1.07676	1.36699	0.928712	1.29082	1.65478	1.45552	1.58264	1.33716	0.978407	1	1.72569	4.58721	2.50663
1452527_a_at	P2rx4	purinergic receptor P2X, ligand-gated ion channel 4	2.27782	1.67355	0.756688	0.85978	1.42241	1.16309	1.99726	2.7815	2.09135	2.46429	0.962051	1	1.05362	1.30852	1.84226	1.67355
1450414_at	Pdgfb	platelet derived growth factor, B polypeptide	3.62391	1.73233	1.26306	0.735136	1.11738	0.894953	3.15025	3.10536	4.13043	4.09757	1	0.825132	1.45745	0.96458	2.73989	1.73233
1454046_x_at	Pgs1	phosphatidylglycerophosphate synthase 1	2.2966	1.52976	1.05728	0.945821	0.888426	1.15648	2.51439	2.29231	2.30088	2.1723	1	1.15186	0.721077	1.52976	2.03346	1.12251
1454045_a_at	Pgs1	phosphatidylglycerophosphate synthase 1	1.93528	1.53861	1.34812	0.876398	0.727179	1.14103	2.00964	1.91681	1.95374	1.76924	1.05147	1	0.643878	1.53861	1.97686	1.1056
1434333_a_at	Prkd2	protein kinase D2	3.56915	1.84851	0.959134	0.993934	1.00738	1.0061	3.47875	3.65955	3.91598	2.91275	1.44753	1	0.680684	1.84851	2.4818	1.38465
1436589_x_at	Prkd2	protein kinase D2	2.345	1.83247	1.00931	0.990774	0.900824	1.09007	2.05998	2.47036	2.21963	2.49558	1.32969	1	0.866406	1.83247	2.73813	1.3603
1420664_s_at	Procr	protein C receptor, endothelial	1.65019	3.49621	1.04186	0.673505	1.61619	0.959826	1.39621	1.90417	2.11521	1.20498	0.824441	1	1.82725	1.80679	9.31612	3.49621
1424471_at	Rapgef3	Rap guanine nucleotide exchange factor (GEF) 3	1.36291	1.87601	1.06847	0.949959	1.05268	0.633252	1.28718	1.54871	1.30378	1.42204	1	0.957506	1.29456	1.87601	3.06158	0.970775
1428016_a_at	Rasip1	Ras interacting protein 1	1.46576	1.66935	1.1244	0.998827	1.00117	0.789813	1.28993	1.57351	1.67034	1.358	0.835425	1	1.13393	1.66935	3.29133	1.25397
1448855_at	Rassf1	Ras association (RalGDS/AF-6) domain family member 1	2.89165	2.18799	0.918826	1.08835	1.20738	0.770775	2.90947	2.87383	3.44268	2.75699	0.909851	1.97314	1	2.18799	3.31745	1.823
1426037_a_at	Rgs16	regulator of G-protein signaling 16	1.59835	1.44511	0.977817	1.02269	1.17601	0.627172	1.0649	1.56245	1.93795	1.63426	0.862347	1.04459	1	1.82901	1.41996	1.44511
1427274_at	Rnf214	ring finger protein 214	1.73567	1.59606	0.964125	0.955359	1.4437	1.03721	1.82716	1.72105	1.60236	1.75029	1.16744	1	0.923527	1.59606	1.26434	1.83666
1448328_at	Sh3bp2	SH3-domain binding protein 2	3.1444	1.60487	1.00036	1.27863	0.999639	0.896045	3.43626	3.38884	2.89996	2.7728	1.00838	1	0.782536	1.72716	1.60487	1.16777
1422054_a_at	Skil	SKI-like	3.00994	1.60518	0.964184	0.822829	1.03715	1.77854	3.2603	3.37867	2.75959	2.66374	1.01371	0.989338	1	1.60707	1.60518	1.44341
1449005_at	Slc16a3	solute carrier family 16 (monocarboxylic acid transporters), member 3	1.65749	2.98454	0.94946	1.08618	1.05323	0.816763	1.68	1.44681	1.90606	1.63498	0.808276	1	1.23631	2.98454	3.6514	2.4044
1427035_at	Slc39a14	solute carrier family 39 (zinc transporter), member 14	1.80513	1.51371	0.803846	0.909963	1.09895	1.39291	1.98496	1.90177	1.70848	1.68676	1	0.645129	1.13005	0.960538	1.94763	1.51371
1425479_at	Smyd5	SET and MYND domain containing 5	2.62957	1.68229	1.29641	0.771359	1.45424	0.754679	2.33193	2.49104	2.76809	2.86274	1.07219	1	0.866414	1.68229	1.83186	1.5254
1416576_at	Socs3	suppressor of cytokine signaling 3	2.31585	2.65604	0.970309	1.03583	0.802321	1.0306	2.40526	2.04248	2.39319	2.2385	1	0.776631	1.09153	1.77215	4.05472	2.65604
1449135_at	Sox18	SRY-box containing gene 18	2.52048	1.7132	0.964337	1.62586	1.03698	0.919628	2.25939	2.78157	2.91196	2.24302	1.01987	0.829713	1	0.964599	1.7132	1.8108
1420509_at	Srfbp1	serum response factor binding protein 1	1.99046	1.44339	0.972278	0.950341	1.07852	1.02851	1.56887	2.09006	2.14438	1.89086	1.14411	0.839033	1	2.11313	1.23786	1.44339
1424938_at	Steap1	six transmembrane epithelial antigen of the prostate 1	2.56769	2.65676	1.46253	0.683745	1.70912	0.672908	3.26975	2.33817	2.79722	2.02083	1.07262	1	0.720094	1.68619	6.4637	2.65676
1415871_at	Tgfbi	transforming growth factor, beta induced	2.80375	1.89571	1.31341	0.761376	1.32798	0.756618	2.49848	2.21548	3.10902	4.0076	0.847049	1	1.51634	1.60331	2.80382	1.89571
1416623_at	Thbs3	thrombospondin 3	1.64035	1.5428	1.22526	0.898145	0.948063	1.05478	1.25276	1.56236	1.71834	1.78606	1.03853	1	0.895318	1.5428	2.16641	1.15636
1416342_at	Tnc	tenascin C	1.56657	2.72759	0.774504	1.2856	0.806075	1.24058	1.62405	1.5091	1.45584	2.98942	1	0.5473	1.26196	1.55743	4.02909	2.72759
1427112_at	Ttl	tubulin tyrosine ligase	3.19374	1.78564	1.34009	0.496352	1.23053	0.812659	3.22509	3.1624	3.6698	2.40814	0.866083	1.1313	1	1.78564	1.97566	1.21838
1426427_at	Ttll1	tubulin tyrosine ligase-like 1	3.03243	1.50958	1.06913	0.935337	1.2196	0.894186	3.14583	3.03211	2.94792	3.03274	1	1.282	0.854862	1.69467	1.45122	1.50958
1431292_a_at	Twf2	twinfilin, actin-binding protein, homolog 2 (Drosophila)	2.88259	1.78446	1.2966	0.879596	1.01569	0.984554	2.92114	2.33693	3.72892	2.84404	1.48912	0.957549	1	1.34012	1.78446	2.03007
1460191_at	Ykt6	YKT6 homolog (S. Cerevisiae)	2.47262	1.36239	1.58955	0.626597	1.59109	0.629107	1.96452	2.08645	2.85878	2.92625	0.547139	1.00839	1	0.904402	1.80185	1.36239
1436382_at	Zbtb12	zinc finger and BTB domain containing 12	2.29499	1.82466	0.983993	0.734617	1.01627	1.05027	2.10233	2.31716	2.79688	2.27281	0.997488	1.01421	1	2.35398	1.00832	1.82466
1450151_at	Zfp316	zinc finger protein 316	2.26459	1.54216	1.5012	0.45255	2.93871	0.666135	1.52098	1.77914	3.22926	2.75005	0.418916	1.16757	1	2.59718	1.05217	1.54216
1418033_s_at	Zkscan6	zinc finger with KRAB and SCAN domains 6	1.6859	1.67574	0.86234	0.793729	1.29432	1.15964	1.66009	1.87143	1.71172	1.50518	0.819845	1	1.32492	1.76985	1.67574	1.43118
1439191_at	N/A	N/A	2.04244	1.29371	0.833766	0.871935	1.14687	1.42365	1.84104	2.24385	1.75534	2.49117	1.0533	0.710875	1	1.27554	1.80917	1.29371
1460672_at	2410002F23Rik	RIKEN cDNA 2410002F23 gene	-2.20247	-1.56211	0.94252	0.639373	1.14942	1.06098	0.430184	0.477887	0.418289	0.496475	0.91894	1	1.56341	0.617593	0.64016	0.990144
1428357_at	2610019F03Rik	RIKEN cDNA 2610019F03 gene	-1.51462	-1.50174	1.23276	0.985268	0.891175	1.01495	0.585687	0.661842	0.676099	0.658622	1	0.865165	1.13899	0.707928	0.665896	0.610536
1415875_at	3010003L21Rik	RIKEN cDNA 3010003L21 gene	-1.71715	-1.79816	1.03108	0.788417	0.969852	1.19935	0.850108	0.579214	0.456755	0.58551	1.54299	1	0.864012	0.556125	0.383242	0.844648
1437882_s_at	3110048L19Rik /// 6330416L07Rik	RIKEN cDNA 3110048L19 gene /// RIKEN cDNA 6330416L07 gene	-1.79441	-2.43786	1.38009	0.795222	1.04446	0.957434	0.501261	0.595112	0.532664	0.581906	1	0.758748	1.01709	0.410196	0.299615	0.947847
1436388_a_at	3830406C13Rik	RIKEN cDNA 3830406C13 gene	-1.8158	-1.40521	0.968015	0.980358	1.02004	1.21674	0.56387	0.597334	0.467273	0.537573	1.351	1	0.800647	0.711637	0.737329	0.555273
1428013_at	6030458C11Rik	RIKEN cDNA 6030458C11 gene	-1.91326	-1.50938	0.915036	0.736383	1.23379	1.09285	0.48443	1.04746	0.556534	0.4888	1	1.11146	0.647995	0.662525	0.413926	0.668609
1419831_at	AA416453	expressed sequence AA416453	-1.59154	-1.3437	1.07937	0.926465	0.645448	1.13292	0.622286	0.549439	0.643413	0.634359	0.93948	1.85173	1	0.744216	0.716117	0.75217
1450105_at	Adam10	a disintegrin and metallopeptidase domain 10	-1.52103	-3.88845	1.13268	0.555179	1.41114	0.882864	0.624596	0.786777	0.429532	0.690306	1.06862	0.730378	1	0.241231	0.257172	0.749075
1460427_a_at	Adam28	a disintegrin and metallopeptidase domain 28	-1.52965	-2.66342	1.11267	0.952386	0.864755	1.04999	0.538224	0.808273	0.639221	0.668266	1	1.03996	0.710996	0.423659	0.310604	0.375457
1419136_at	Akr1c18	aldo-keto reductase family 1, member C18	-1.70194	-6.70541	0.625593	1.59848	0.621132	2.40255	0.496795	0.672266	0.723296	0.502864	1	1.46139	0.830073	0.060084	0.976672	0.149133
1422700_at	Alox12	arachidonate 12-lipoxygenase	-1.75303	-2.49133	1.60479	1.16059	0.86163	0.73224	0.572595	0.605556	0.568284	0.473454	1	1.06768	0.774946	0.401393	0.798027	0.314275
1420338_at	Alox15	arachidonate 15-lipoxygenase	-1.78635	-5.05547	0.757822	1.31887	1.05539	0.947519	0.520102	0.599499	0.310138	0.695688	1	1.03831	0.435336	0.197806	0.27763	0.186062
1450546_at	Ammecr1	Alport syndrome, mental retardation, midface hypoplasia and elliptocytosis chromosomal region gene 1 homolog (human)	-2.39046	-4.81121	1.07055	0.708121	1.2428	0.934097	0.450364	0.405472	0.424437	0.412223	0.61218	1	1.0227	0.204608	0.207848	0.731792
1425227_a_at	Atp6v0a1	ATPase, H+ transporting, lysosomal V0 subunit A1	-1.60501	-1.21817	1.04191	0.637015	0.959778	1.50875	0.660063	0.686212	0.580311	0.586033	1.22664	1	0.958242	0.875097	0.322042	0.820906
1421103_at	Bmp2k	BMP2 inducible kinase	-1.90237	-1.85819	0.969967	0.571097	1.52791	1.03096	0.497553	0.58818	0.445747	0.553769	1.08006	0.833602	1	0.538158	0.310421	0.881394
1426930_at	Brunol4	bruno-like 4, RNA binding protein (Drosophila)	-2.18496	-1.21436	0.68267	1.34297	0.901858	1.10882	0.573906	0.384894	0.500285	0.415063	0.752672	1	1.14726	0.82348	0.293408	0.864723
1448058_s_at	Bub3	budding uninhibited by benzimidazoles 3 homolog (S. cerevisiae)	-1.54439	-1.41748	0.881964	1.80966	0.885757	1.12898	0.562608	0.914152	0.370527	0.732403	1	0.884295	1.04333	0.705477	0.234757	0.755482
1448078_at	C76533	expressed sequence C76533	-2.38024	-1.89168	0.560949	1.13351	0.882213	1.73894	0.352712	0.617413	0.305317	0.48754	0.935253	1	1.19911	0.997273	0.295711	0.52863
1434767_at	C79407	expressed sequence C79407	-1.67616	-1.53881	0.728467	1.17472	0.851264	1.26795	0.601036	0.592169	0.663139	0.573334	1.04893	1	0.780237	0.658333	0.442992	0.649852
1449272_at	Cadm3	cell adhesion molecule 3	-1.34146	-1.55825	0.983706	0.90946	1.01656	1.53971	0.888934	0.909697	0.445705	0.601981	1.04044	0.83173	1	0.477384	0.641747	0.764173
1423288_s_at	Cbln1	cerebellin 1 precursor protein	-1.79258	-1.97465	0.563418	1.65284	0.7806	1.28107	0.547671	0.46888	0.607083	0.568039	1.84377	0.884729	1	0.50642	0.325572	0.546152
1423286_at	Cbln1	cerebellin 1 precursor protein	-2.76088	-1.79817	0.501182	0.958264	1.04355	1.16546	0.525801	0.343407	0.338693	0.381	1.64408	1	0.973141	0.55612	0.356783	0.590729
1423287_at	Cbln1	cerebellin 1 precursor protein	-4.8708	-1.44583	0.785076	1.623	0.664841	1.27376	0.234813	0.175797	0.275294	0.144875	1.63394	1	0.96853	0.691645	0.251696	0.780203
1416124_at	Ccnd2	cyclin D2	-2.03176	-1.46846	1.08524	0.862187	1.23495	0.921457	0.531319	0.560284	0.42743	0.45305	1	0.864742	1.18084	0.482548	0.835099	0.680985
1448573_a_at	Ceacam10	carcinoembryonic antigen-related cell adhesion molecule 10	-2.10807	-22.9114	0.60199	1.04554	0.956441	1.23232	0.80835	0.465358	0.213113	0.483377	1.72048	1	0.886956	0.0436465	0.164861	0.0236621
1422747_at	Chek2	CHK2 checkpoint homolog (S. pombe)	-2.04036	-1.35641	0.848993	1.25442	0.835841	1.17787	0.464889	0.509806	0.563453	0.470415	1.17824	0.923521	1	0.737239	0.548213	0.792746
1449091_at	Cldn8	claudin 8	-1.73476	-25.8999	0.592657	0.906465	2.11337	1.10319	1.00875	0.778002	0.270112	0.374895	1.27707	1	0.337032	0.0283135	0.0544706	0.0386101
1431293_a_at	Cldnd1	claudin domain containing 1	-1.53945	-1.84962	1.01642	0.86671	1.29866	0.983849	0.788928	0.68143	0.59348	0.617737	1.44381	0.964657	1	0.540652	0.527905	0.981694
1437765_at	Cpeb3	cytoplasmic polyadenylation element binding protein 3	-1.22512	-1.71862	1.09478	0.880072	1.27704	0.913424	0.72665	0.961977	0.349033	0.905838	1	0.959051	1.08926	0.581863	0.195793	0.624357
1420617_at	Cpeb4	cytoplasmic polyadenylation element binding protein 4	-1.76612	-1.47754	0.85504	0.685539	1.16954	1.25956	0.712499	0.703754	0.297711	0.428671	0.726685	1	1.02377	0.728763	0.368164	0.676801
1420704_at	Csf2ra /// LOC100045292	colony stimulating factor 2 receptor, alpha, low-affinity (granulocyte-macrophage) /// similar to granulocyte-macrophage colony stimulating factor receptor low-affinity subunit	-1.77234	-1.94064	1.04096	0.75854	0.960652	1.44581	0.610585	0.67977	0.480546	0.517865	1	0.790554	1.03779	0.707922	0.339709	0.515294
1423932_at	Cugbp1	CUG triplet repeat, RNA binding protein 1	-3.71957	-2.53882	0.903811	0.383417	1.3175	1.10643	0.224026	0.31367	0.171033	0.37002	0.72182	1.03521	1	0.389831	0.393883	0.820906
1422534_at	Cyp51	cytochrome P450, family 51	-1.67616	-1.43653	0.788247	1.55046	0.891887	1.12122	0.677226	0.514166	0.570091	0.623114	1	1.11931	0.815199	0.696121	0.273953	0.70884
1446008_at	D3Ertd246e	DNA segment, Chr 3, ERATO Doi 246, expressed	-1.2843	-1.26165	1.04092	0.960685	1.84449	0.89062	0.778076	0.877306	0.549073	0.779195	0.8872	6.48912	1	0.792613	0.811933	0.694076
1453571_at	Depdc6	DEP domain containing 6	-1.98853	-1.59484	0.702584	1.39587	1.06256	0.941121	0.470549	0.519444	0.486325	0.579835	0.909633	1.02621	1	0.224694	0.627021	0.923227
1448877_at	Dlx2	distal-less homeobox 2	-1.77798	-1.67263	0.801675	0.98219	1.18601	1.01813	0.741763	0.561962	0.562912	0.456744	1	0.715594	1.07687	0.597859	0.389535	0.751552
1450237_at	Dnase2b	deoxyribonuclease II beta	-1.33383	-41.3342	0.781434	1.25392	0.7975	1.41376	0.898801	0.806847	0.405581	0.692593	0.732984	1	1.30341	0.024193	0.150425	0.0174192
1432005_at	Dnm2	dynamin 2	-2.43533	-1.44918	0.887671	0.83263	1.28828	1.12654	0.422307	0.600375	0.354882	0.398935	1	4.39383	0.864546	0.690045	0.792791	0.548483
1425689_at	Dpys	dihydropyrimidinase	-1.64444	-1.51051	0.919499	1.20839	0.956362	1.04563	0.689591	0.591895	0.313536	0.624326	1	0.817762	1.3127	0.712163	0.662029	0.493097
1426911_at	Dsc2	desmocollin 2	-1.79759	-1.5755	0.92105	0.836418	1.08572	1.11969	0.863392	0.568444	0.509604	0.544159	1	1.2438	0.879656	0.409579	0.634721	0.640371
1449740_s_at	Dsg2	desmoglein 2	-2.03361	-1.61176	1.02986	0.97101	0.600736	1.08768	0.667736	0.493152	0.490318	0.39011	1.26426	1	0.858092	0.339686	0.620441	0.647597
1449741_at	Dsg2	Desmoglein 2 (Dsg2), mRNA	-1.92005	-1.72122	1.01112	1.12227	0.565502	0.988999	0.704102	0.4845	0.557138	0.459181	1.33005	1	0.950354	0.384161	0.681405	0.580982
1439476_at	Dsg2	desmoglein 2	-2.88084	-2.54957	0.965501	1.13688	0.637644	1.03573	0.597225	0.336959	0.357284	0.26889	1	1.18057	0.852952	0.313568	0.841421	0.392223
1421935_at	EG623568 /// LOC675813 /// Rps20	predicted gene, EG623568 /// similar to 40S ribosomal protein S20 /// ribosomal protein S20	-1.82067	-1.743	0.997533	0.810977	1.37985	1.00247	0.680979	0.496459	0.507771	0.590726	1	0.551713	1.35195	0.573723	0.50213	0.705128
1450417_a_at	EG623568 /// LOC675813 /// Rps20	predicted gene, EG623568 /// similar to 40S ribosomal protein S20 /// ribosomal protein S20	-1.78237	-1.82066	0.90944	0.733989	1.09958	1.15071	0.748526	0.524395	0.55857	0.563533	1	0.756254	1.0148	0.549253	0.430661	0.649157
1421881_a_at	Elavl2	ELAV (embryonic lethal, abnormal vision, Drosophila)-like 2 (Hu antigen B)	-2.40666	-3.3364	0.846829	0.790457	1.18088	1.25551	0.623513	0.311078	0.352613	0.478413	1	0.66411	1.00141	0.299724	0.186138	1.19116
1428126_a_at	ENSMUSG00000074747	predicted gene, ENSMUSG00000074747	-1.88967	-2.06641	0.978375	1.27329	0.911435	1.0221	0.528481	0.457527	0.559787	0.529904	1	0.767892	1.17863	0.48393	0.376064	0.796734
1426986_at	Fam76b	family with sequence similarity 76, member B	-1.62076	-1.3766	0.81471	0.932385	1.20788	1.07252	0.692884	0.753234	0.528781	0.541106	1.07162	1	0.945826	0.726425	0.504411	0.782425
1425452_s_at	Fam84a	family with sequence similarity 84, member A	-2.34122	-2.13511	0.758726	1.09447	0.996235	1.00378	0.633242	0.394625	0.459631	0.36718	1.05719	1	0.675295	0.357583	0.487726	0.46836
1427356_at	Fam89a	family with sequence similarity 89, member A	-1.44188	-1.93869	1.36188	1.3727	0.724308	0.734277	0.453114	0.747743	0.639331	0.77347	0.899538	1.5766	1	0.688491	0.515812	0.303966
1426871_at	Fbxo33	F-box protein 33	-2.20351	-1.71324	0.92402	0.691026	1.31884	1.08223	0.43086	0.425205	0.476784	0.606061	1.33548	0.606257	1	0.37295	0.583689	0.724734
1441350_at	Fgf3	fibroblast growth factor 3	-1.75893	-1.51848	0.930247	0.736024	1.08454	1.07498	0.654135	0.605792	0.482125	0.531262	1.10816	1	0.919009	0.721463	0.658553	0.502967
1433512_at	Fli1	Friend leukemia integration 1	-2.80852	-1.64558	0.989475	1.01064	0.919917	1.01542	0.364376	0.401758	0.32321	0.347744	0.833239	1.04288	1	0.42515	0.607689	0.923946
1438700_at	Fnbp4	formin binding protein 4	-1.88842	-1.3919	0.970967	0.586768	1.0299	1.20016	0.501356	0.959027	0.359806	0.557732	1.84917	0.995315	1	0.706703	0.718443	0.908129
1448886_at	Gata3	GATA binding protein 3	-1.53144	-1.57006	0.996895	0.777868	1.00312	1.04443	0.573525	0.732438	0.484427	0.753954	1.27941	1	0.950194	0.26838	0.787402	0.636917
1415801_at	Gja1	gap junction protein, alpha 1	-1.80475	-2.02619	0.936972	1.06727	1.20901	0.871827	0.663983	0.752656	0.435255	0.444205	1	0.753622	1.17566	0.435946	0.493537	0.932253
1422556_at	Gna13	guanine nucleotide binding protein, alpha 13	-2.73517	-2.09335	0.931766	0.613489	1.18285	1.07323	0.352688	0.44695	0.290085	0.378528	1.39294	1	0.917587	0.44293	0.477703	1.03481
1449113_at	Gpbp1l1	GC-rich promoter binding protein 1-like 1	-2.61607	-1.6497	0.921291	0.813193	1.3814	1.08543	0.425906	0.506806	0.195076	0.3386	1	1.32873	0.908644	0.606171	0.56615	0.633357
1450702_at	Hfe	hemochromatosis	-1.86913	-4.16257	0.897937	1.05195	0.950613	1.37474	0.587668	0.482347	0.389383	0.669412	0.824356	1.11478	1	0.226096	1.29006	0.240236
1436994_a_at	Hist1h1c	histone cluster 1, H1c	-1.70626	-1.74031	1.04341	0.958392	0.922336	1.31156	0.775593	0.488448	0.666892	0.505262	1	0.710129	1.1787	0.574611	0.71349	0.561088
1460314_s_at	Hist1h3a /// Hist1h3b /// Hist1h3c /// Hist1h3d /// Hist1h3e /// Hist1h3f /// Hist1h3g /// Hist1h3h /// Hist1h3i /// Hist2h3b /// Hist2h3c1 /// Hist2h3c2	histone cluster 1, H3a /// histone cluster 1, H3b /// histone cluster 1, H3c /// histone cluster 1, H3d /// histone cluster 1, H3e /// histone cluster 1, H3f /// histone cluster 1, H3g /// histone cluster 1, H3h /// histone cluster 1, H3i /// histone cluster 2, H3b /// histone cluster 2, H3c1 /// histone cluster 2, H3c2	-1.84776	-1.20715	0.883445	1.13193	1.16862	0.74868	0.553026	0.513176	0.719679	0.529365	2.63164	0.882895	1	0.828395	0.65723	0.965819
1428014_at	Hist1h4h	histone cluster 1, H4h	-1.84484	-1.79865	1.17674	0.849808	1.51117	0.827083	0.620587	0.471876	0.498779	0.585327	1.03339	0.945588	1	0.555973	0.48112	0.866606
1427029_at	Htra3	HtrA serine peptidase 3	-1.57833	-1.53061	1.12103	1.20812	0.892034	0.888878	0.601971	0.613889	0.653274	0.668242	1.17353	1	0.946258	0.334658	0.716708	0.653335
1421380_at	Insr	insulin receptor	-2.03203	-1.52642	1.0237	0.95077	1.75535	0.976852	0.419349	0.450974	0.533262	0.627782	1.09943	0.975355	1	0.602594	0.655127	0.685702
1421105_at	Jag1	jagged 1	-1.78542	-1.45357	1.09579	0.619339	0.912581	1.34018	0.618583	0.59705	0.410788	0.523134	1.44105	0.916469	1	0.687964	0.727525	0.655512
1421106_at	Jag1	jagged 1	-3.45868	-3.30423	0.997386	0.706476	1.08841	1.00262	0.264743	0.313512	0.200129	0.316896	0.475179	1	1.026	0.265058	0.302642	0.412745
1418280_at	Klf6	Kruppel-like factor 6	-1.76221	-2.5384	0.854245	0.660343	1.17062	1.20644	0.784184	0.591961	0.362122	0.542979	1.55664	0.463697	1	0.278124	0.393949	0.932639
1434752_at	LOC100044751 /// Zfp207	hypothetical protein LOC100044751 /// zinc finger protein 207	-2.35674	-1.73977	0.856901	0.719899	1.16699	1.47773	0.329704	0.518927	0.308943	0.565911	1	0.663949	1.19728	0.574789	0.291738	0.813826
1421133_at	LOC100047693 /// Pvrl3	similar to cell adhesion molecule nectin-3 beta /// poliovirus receptor-related 3	-2.20552	-1.76137	0.966743	1.0344	0.929894	1.11441	0.459843	0.505212	0.404398	0.446971	0.994864	1.01871	1	0.397705	0.567741	0.885566
1423087_a_at	LOC100047839 /// Tomm6	hypothetical protein LOC100047839 /// translocase of outer mitochondrial membrane 6 homolog (yeast)	-1.54762	-1.47148	1.21808	1.06409	0.939773	0.879073	0.686763	0.618041	0.659607	0.632704	1.16086	1	0.763925	0.687121	0.476102	0.679589
1437746_at	Lrrtm1	leucine rich repeat transmembrane neuronal 1	-2.66184	-1.91138	1.22219	0.818204	0.499174	1.33251	0.353308	0.453481	0.367425	0.383936	0.752812	1	1.15904	0.523181	0.257498	0.600405
1436767_at	Luc7l2	LUC7-like 2 (S. cerevisiae)	-1.65733	-1.79779	1.00626	0.707589	0.993783	1.36695	0.434109	0.839245	0.355628	0.772649	1.04049	0.720972	1	0.55624	0.488487	0.558719
1422765_at	Mapre1	microtubule-associated protein, RP/EB family, member 1	-2.02065	-4.2049	1.28755	0.89575	0.882591	1.11638	0.369765	0.393635	0.596145	0.71495	1	0.388305	1.05572	0.237818	0.11425	0.615679
1451759_at	Masp2	mannan-binding lectin serine peptidase 2	-1.48217	-3.0929	0.790009	0.890446	1.3962	1.12303	0.602125	0.722861	0.626512	0.762515	1	0.692474	1.73093	0.323321	0.249701	0.863897
1419608_a_at	Mia1	melanoma inhibitory activity 1	-1.9248	-4.28512	0.964089	1.49929	0.528121	1.03725	0.442508	0.624079	0.466792	0.572277	1.32204	0.904564	1	0.233366	0.248713	0.134546
1449199_at	Muc1	mucin 1, transmembrane	-1.50875	-1.76352	0.915391	1.08098	1.10512	0.925085	0.677644	0.690946	0.647953	0.566115	1.20084	0.900332	1	0.567049	0.787467	0.387546
1422734_a_at	Myb	myeloblastosis oncogene	-2.06848	-1.90417	0.842134	0.982547	1.01776	1.1386	0.533635	0.602548	0.433261	0.349627	1	1.05821	0.771791	0.525162	0.382201	0.690145
1424933_at	Myo5c	myosin VC	-1.97373	-1.82183	0.735537	0.957845	1.04401	1.55605	0.429613	0.47114	0.542169	0.595741	1.4766	1	0.867111	0.576931	0.548897	0.432461
1420426_at	Myo7b	myosin VIIB	-2.67277	-9.14559	0.821249	1.23355	0.554229	1.21766	0.536519	0.379087	0.247555	0.369199	0.834483	1	1.08281	0.109342	0.111754	0.100092
1425978_at	Myocd	myocardin	-1.75054	-1.90912	0.952408	0.610892	1.56588	1.04997	0.272443	0.52748	0.615024	0.66607	0.670004	1	1.27387	0.246162	0.523801	0.804215
1416293_at	Nfib	nuclear factor I/B	-1.87156	-2.44261	0.93343	0.602784	1.26758	1.07132	0.516628	0.551998	0.461083	0.594717	0.812604	1	1.33823	0.405999	0.409399	0.588002
1450753_at	Nkg7	natural killer cell group 7 sequence	-2.45657	-1.53042	1.03992	1.07975	0.961616	0.825736	0.298553	0.540552	0.307233	0.506909	1	0.853694	1.33194	0.4676	0.653417	0.782951
1426938_at	Nova1	neuro-oncological ventral antigen 1	-1.9352	-1.48897	0.876309	1.14115	0.652428	1.16931	0.512102	0.582873	0.443363	0.521383	0.649849	1	1.00066	0.671604	0.328018	0.762336
1450287_at	Npas3	neuronal PAS domain protein 3	-2.44333	-2.18375	0.968706	0.805683	1.14862	1.0323	0.393182	0.454762	0.29564	0.425372	0.760831	1	1.01414	0.457928	0.441888	0.739896
1416158_at	Nr2f2	nuclear receptor subfamily 2, group F, member 2	-1.93688	-1.44282	0.884785	1.14235	1.13022	0.876976	0.373252	0.62069	0.504043	0.528547	1.03767	1	0.964708	0.520738	0.693085	0.712811
1420881_at	Nsd1	nuclear receptor-binding SET-domain protein 1	-2.12425	-1.80242	0.953556	0.518037	1.47911	1.04871	0.480137	0.461373	0.445756	0.48159	1.32128	0.78798	1	0.554809	0.44666	0.841782
1444952_a_at	Nucks1	nuclear casein kinase and cyclin-dependent kinase substrate 1	-1.49774	-2.74986	1.03695	0.847245	1.32416	0.964362	0.737764	0.667653	0.667692	0.66759	1	0.986354	1.2925	0.243425	0.363654	0.6284
1452090_a_at	Olfm3	olfactomedin 3	-2.3083	-1.86365	0.982942	0.912567	1.01826	1.01735	0.299685	0.559268	0.409994	0.456444	0.87583	1.20032	1	0.750482	0.528705	0.536582
1439065_x_at	OTTMUSG00000010173	Predicted gene, OTTMUSG00000010173 (OTTMUSG00000010173), mRNA	-1.91192	-1.57298	1.01686	1.67679	0.70944	0.98342	0.680989	0.5517	0.389747	0.494368	1.05401	0.998866	1	0.745692	0.635736	0.605914
1434469_at	Otud4	OTU domain containing 4	-1.95062	-3.07314	1.01376	0.471108	1.29317	0.986423	0.59836	0.544722	0.357201	0.480591	0.667202	1	1.0882	0.3254	0.309959	1.15255
1451740_at	Paip1	polyadenylate binding protein-interacting protein 1	-1.52938	-1.67541	0.931081	0.958102	1.04373	1.09581	0.704628	0.634494	0.669492	0.638227	0.952213	1.14375	1	0.562307	0.596868	0.706586
1452621_at	Pcbd2	pterin 4 alpha carbinolamine dehydratase/dimerization cofactor of hepatocyte nuclear factor 1 alpha (TCF1) 2	-1.86628	-1.80239	0.97238	0.941541	1.0284	1.16748	0.544682	0.52697	0.521769	0.581015	1	0.978786	1.30454	0.608721	0.446177	0.55482
1432108_at	Pcgf6	polycomb group ring finger 6	-3.30687	-2.36973	0.805874	0.341302	1.24089	1.4545	0.272971	0.331829	0.213115	0.48153	1.60055	0.758618	1	0.361637	0.421989	1.26697
1449351_s_at	Pdgfc	platelet-derived growth factor, C polypeptide	-1.50348	-2.10736	0.8554	1.20173	0.788317	1.16904	0.71526	0.444244	0.614987	0.747556	1.18248	0.751657	1	0.394667	0.474526	0.706973
1425721_at	Phip	pleckstrin homology domain interacting protein	-1.94891	-1.88256	0.81484	1.0586	1.30573	0.94464	0.533595	0.61256	0.440153	0.492618	1.57008	0.795928	1	0.456371	0.531191	0.970558
1451805_at	Phip	pleckstrin homology domain interacting protein	-2.359	-2.19727	0.82546	0.518273	1.70614	1.21145	0.430859	0.447852	0.353435	0.416958	1	0.667567	1.06845	0.455111	0.223054	0.944288
1455858_x_at	Pomc	pro-opiomelanocortin-alpha	-4.61186	-1.98456	1.01646	0.983808	0.869166	1.03552	0.192725	0.216256	0.345361	0.217409	0.61599	1.08297	1	0.80366	0.371464	0.50389
1431505_at	Ppih	peptidyl prolyl isomerase H	-2.8721	-1.42795	2.33997	1.30138	0.768413	0.616475	0.22207	0.386208	0.310147	0.390178	0.695881	2.72533	1	0.700305	0.467658	0.906985
1418086_at	Ppp1r14a	protein phosphatase 1, regulatory (inhibitor) subunit 14A	-2.455	-1.40917	0.944248	1.05904	1.38885	0.81076	0.416961	0.393822	0.48382	0.397704	0.652854	1	1.48357	0.709639	0.715895	0.536612
1424287_at	Prkx	protein kinase, X-linked	-2.67009	-1.70534	1.0123	0.97407	1.17724	0.987852	0.469129	0.429289	0.308715	0.31975	0.882287	2.01598	1	0.586393	0.436885	0.756039
1452427_s_at	Ptplad1	protein tyrosine phosphatase-like A domain containing 1	-1.53852	-1.9713	1.34364	0.56973	1.43806	0.744249	0.520892	0.720229	0.595682	0.704271	1	0.911216	1.3264	0.50728	0.430126	1.30089
1418690_at	Ptprz1	protein tyrosine phosphatase, receptor type Z, polypeptide 1	-1.64393	-1.35042	0.880076	1.13627	0.664515	2.11017	0.749037	0.371922	0.716557	0.500042	1	0.915257	1.94677	1.13941	0.564592	0.740509
1432415_at	Rab3c	RAB3C, member RAS oncogene family	-1.64159	-1.59605	0.999669	0.820627	1.00033	2.34997	0.71897	0.444212	0.544784	0.673548	1	1.34589	0.878947	0.626548	0.923234	0.474171
1439453_x_at	Rnaseh2c	ribonuclease H2, subunit C	-2.06639	-1.50795	0.974763	1.02589	0.928091	1.13466	0.535728	0.432143	0.587958	0.417201	0.806452	1.29566	1	0.663152	0.793402	0.511742
1424153_s_at	Sall4	sal-like 4 (Drosophila)	-1.99866	-1.39829	0.73912	0.756335	1.34371	1.32216	0.518565	0.472185	0.527845	0.482107	1	1.80541	0.96428	0.874767	0.71516	0.661856
1455026_at	Sbno1	sno, strawberry notch homolog 1 (Drosophila)	-1.59775	-2.04954	0.888444	0.688442	1.73936	1.12556	0.578334	0.77528	0.474821	0.673427	1.27685	0.889974	1	0.434166	0.487915	1.02464
1454697_at	Sec62	SEC62 homolog (S. cerevisiae)	-2.84277	-2.13731	1.09245	1.0321	0.87077	0.968895	0.369899	0.330666	0.33364	0.401798	1.03189	0.725527	1	0.384704	0.467878	0.850049
1419343_at	Slc15a1	solute carrier family 15 (oligopeptide transporter), member 1	-1.85491	-6.35314	1.15499	0.865807	1.16376	0.841338	0.555929	0.703067	0.378051	0.522292	1	1.07219	0.598385	0.12485	0.282956	0.157403
1420148_at	Slc6a6	solute carrier family 6 (neurotransmitter transporter, taurine), member 6	-1.8199	-1.76188	1.07768	0.773372	1.37476	0.927916	0.525815	0.573145	0.431064	0.587538	1.32067	0.755284	1	0.431202	0.567574	0.860611
1451602_at	Snx6	sorting nexin 6	-1.97871	-1.39289	0.979006	1.22045	0.734445	1.02144	0.491854	0.471785	0.529632	0.518908	1	0.80232	1.02234	0.768232	0.347837	0.71793
1436790_a_at	Sox11	SRY-box containing gene 11	-2.26471	-1.76574	0.882978	0.596151	1.35872	1.13253	0.484161	0.460599	0.422517	0.368247	1	1.00884	0.843944	0.566336	0.41415	0.915665
1416967_at	Sox2	SRY-box containing gene 2	-1.64214	-1.57205	0.943692	1.18163	1.0014	0.9986	0.672006	0.58579	0.632136	0.547531	0.944547	1.08771	1	0.636112	0.514865	0.863195
1419155_a_at	Sox4	SRY-box containing gene 4	-2.50178	-3.40654	0.767231	0.91808	1.13299	1.08923	0.412724	0.386707	0.345576	0.521025	1	0.426152	1.25953	0.239259	0.293553	0.864619
1431804_a_at	Sp3	trans-acting transcription factor 3	-2.53925	-2.74692	0.885671	0.858406	1.39906	1.12909	0.485165	0.468046	0.279934	0.319587	1	0.508516	1.04097	0.364044	0.279786	0.962325
1427985_at	Spin4	spindlin family, member 4	-2.22005	-1.60887	0.93365	1.07107	1.07961	0.863972	0.481285	0.484908	0.409715	0.419594	1.01101	1	0.859245	0.51765	0.621555	0.791624
1421656_at	Spry2	sprouty homolog 2 (Drosophila)	-2.85694	-1.89741	0.956227	1.0589	1.04578	0.691658	0.40201	0.373445	0.286119	0.326604	1	0.795342	1.19948	0.596716	0.527035	0.521471
1453338_at	Stam2	signal transducing adaptor molecule (SH3 domain and ITAM motif) 2	-1.60282	-1.63884	0.987942	0.66896	1.27865	1.0122	0.501712	0.86302	0.619377	0.628427	1	1.0119	0.858654	0.479021	0.610186	0.655655
1431541_at	Stt3b	STT3, subunit of the oligosaccharyltransferase complex, homolog B (S. cerevisiae) (Stt3b), mRNA	-2.15399	-1.69986	1.10303	0.906592	0.700509	1.31248	0.48912	0.43939	0.415319	0.553479	1.11676	1	0.668633	0.772067	0.365649	0.588282
1426358_at	Taok1	TAO kinase 1	-2.05191	-2.02278	0.781757	0.563053	1.35173	1.27917	0.504327	0.590576	0.373728	0.470373	0.886422	1	1.31397	0.494368	0.306183	1.16169
1434149_at	Tcf4	transcription factor 4	-1.71832	-1.9552	0.990485	0.797513	1.28858	1.00961	0.527415	0.636511	0.497016	0.673561	1	0.91074	1.22377	0.511456	0.463771	1.19139
1420894_at	Tgfbr1	transforming growth factor, beta receptor I	-3.48833	-2.82122	1.05838	0.856702	1.31929	0.944836	0.255022	0.380228	0.248691	0.318319	0.888892	1	1.80959	0.354457	0.277698	0.948998
1421296_at	Tnfrsf10b	tumor necrosis factor receptor superfamily, member 10b	-1.98833	-1.56777	0.671132	0.990204	1.00989	1.0464	0.554215	0.521766	0.484105	0.470961	1.59405	0.759137	1	0.63785	0.447298	0.913832
1420017_at	Tspan8	tetraspanin 8	-2.27477	-2.75075	0.744537	1.02555	0.996259	1.00376	0.549166	0.674926	0.330045	0.328864	1	1.21021	0.592938	0.312966	1.00646	0.363537
1418132_a_at	Ubfd1	ubiquitin family domain containing 1	-2.01276	-3.3846	1.07538	0.633289	1.34865	0.929905	0.515651	0.478008	0.401643	0.581318	0.606042	1.04729	1	0.295456	0.187995	1.19533
1421715_at	Vmn2r1	vomeronasal 2, receptor 1	-1.56144	-2.15958	0.950341	0.978805	1.15594	1.02165	0.415532	0.899083	0.799244	0.481622	0.83311	2.41033	1	0.76329	0.430668	0.463053
1455644_at	Vps53	vacuolar protein sorting 53 (yeast)	-1.73523	-1.53472	0.789037	1.26737	0.686857	1.82782	0.542249	0.444175	0.666803	0.610336	1	0.93562	1.16217	0.742813	0.651585	0.572749
1427456_at	Wdfy3	WD repeat and FYVE domain containing 3	-2.33929	-2.07751	1.00724	0.992811	1.0362	0.951316	0.419753	0.538184	0.262094	0.435206	1.11223	0.702847	1	0.332938	0.481345	0.722917
1436954_at	Wipf1	WAS/WASL interacting protein family, member 1	-1.62408	-1.96594	1.00965	1.02598	0.990446	0.840651	0.732523	0.620306	0.61116	0.51691	1.00507	0.759481	1	0.397985	0.508661	1.0571
1439373_x_at	Wnt5b	wingless-related MMTV integration site 5B	-2.65956	-1.4973	1.0453	1.03162	0.889479	0.969352	0.353445	0.379016	0.372989	0.411275	1.00077	1	0.885666	0.667867	0.787405	0.438494
1449347_a_at	Xlr4a /// Xlr4b /// Xlr4c	X-linked lymphocyte-regulated 4A /// X-linked lymphocyte-regulated 4B /// X-linked lymphocyte-regulated 4C	-4.29854	-1.33288	1.55317	0.77922	1.11303	0.898452	0.308894	0.187546	0.27397	0.191304	0.782687	2.19402	1	0.750255	0.665247	0.980172
1418470_at	Yes1	Yamaguchi sarcoma viral (v-yes) oncogene homolog 1	-1.5502	-1.14481	0.845891	0.573772	1.42744	1.18218	0.739783	0.788175	0.420187	0.55037	1.74181	1	0.985824	0.535871	0.873507	1.07336
1452656_at	Zdhhc2	zinc finger, DHHC domain containing 2	-2.77798	-1.94057	1.08525	0.843322	1.10674	0.92145	0.456481	0.375366	0.232346	0.344581	0.884564	1.09321	1	0.463465	0.515312	1.09809
1425831_at	Zfp101	zinc finger protein 101	-1.85966	-1.7319	0.592569	0.810707	1.39605	1.23349	0.367613	0.56333	0.525413	0.550054	1.13571	0.774407	1	1.06323	0.395096	0.577399
1447462_at	N/A	N/A	-1.83299	-1.14023	0.960038	1.40213	0.988207	1.01193	0.617439	0.473676	0.629394	0.463309	1	0.999779	2.13566	0.877014	0.721238	0.883475
1456386_at	N/A	N/A	-1.38101	-1.91963	0.905811	0.78309	1.10398	1.32432	0.690919	0.814312	0.325442	0.7573	1.70763	0.616716	1	0.520933	0.288782	0.84405
1420286_at	N/A	N/A	-2.05302	-1.7847	0.944921	0.788751	1.05829	1.09625	0.389574	0.570003	0.496182	0.477991	1.07599	0.948966	1	0.560319	0.306493	0.604639
1442026_at	N/A	N/A	-3.09697	-1.39956	0.970125	1.01266	1.21084	0.987501	0.306752	0.285198	0.377156	0.339041	1	0.723962	1.66853	0.441598	0.853014	0.714512
1438714_at	N/A	N/A	-2.39017	-1.8148	0.91471	0.717339	1.09324	1.4323	0.309754	0.53849	0.278108	0.527005	1	0.711347	1.09186	0.551026	0.268009	0.771292
1420287_at	N/A	N/A	-2.71057	-1.67171	0.911597	0.702358	1.23815	1.09698	0.362954	0.374898	0.216488	0.386962	1.62323	1	0.860419	0.598191	0.229507	0.59822
1427819_at	N/A	N/A	-1.87569	-2.81478	0.843991	0.87049	1.14878	1.49753	0.514086	0.552188	0.50563	0.665592	1.03073	1	0.759822	0.355268	0.171386	0.69687
1419846_at	N/A	N/A	-3.70508	-1.7523	1.17697	0.680467	0.849641	1.47793	0.209501	0.330299	0.169869	0.34802	1	2.63982	0.827132	0.570679	0.526977	0.756507
1459908_at	N/A	N/A	-9.18082	-1.54518	1.00158	0.62183	1.17808	0.998423	0.133064	0.120094	0.0671877	0.0977517	0.525774	1.1655	1	0.336616	0.647344	0.647173
